# Supplementary material for: Isolation and characterization of thermophilic cellulose and hemicellulose degrading bacterium, Thermoanaerobacterium sp. R63 from tropical dry deciduous forest soil
Source: PLoS One. 2020 Jul 23;15(7):e0236518. doi: 10.1371/journal.pone.0236518 (PMC7377481; doi:10.1371/journal.pone.0236518)
Supplement: S1 File — Statistical analysis of cellulase and xylanase activities of six isolates was determined by two-way ANOVA with post-hoc Tukey’s multiple comparison test using GraphPad Prism 8.4.2. (CSV) [file pone.0236518.s003.csv]

Within each column	compare rows (simple effects within columns)
Number of families	2
Number of comparisons per family	15
Alpha	0.05
Tukey's multiple comparisons test	Mean Diff.	95.00% CI of diff.	Significant?	Summary	Adjusted P Value
Cellulase
R13 vs. R21	-1.913	-3.552 to -0.2739	Yes	*	0.0143
R13 vs. R28	-3.377	-5.016 to -1.738	Yes	****	<0.0001
R13 vs. R53	0.5396	-1.100 to 2.179	No	ns	0.9180
R13 vs. R63	-0.6975	-2.337 to 0.9417	No	ns	0.7936
R13 vs. R66	-1.627	-3.266 to 0.01195	No	ns	0.0526
R21 vs. R28	-1.464	-3.103 to 0.1752	No	ns	0.1029
R21 vs. R53	2.453	0.8135 to 4.092	Yes	***	0.0009
R21 vs. R63	1.216	-0.4236 to 2.855	No	ns	0.2491
R21 vs. R66	0.2858	-1.353 to 1.925	No	ns	0.9948
R28 vs. R53	3.917	2.277 to 5.556	Yes	****	<0.0001
R28 vs. R63	2.680	1.040 to 4.319	Yes	***	0.0003
R28 vs. R66	1.750	0.1106 to 3.389	Yes	*	0.0306
R53 vs. R63	-1.237	-2.876 to 0.4021	No	ns	0.2324
R53 vs. R66	-2.167	-3.806 to -0.5277	Yes	**	0.0040
R63 vs. R66	-0.9297	-2.569 to 0.7094	No	ns	0.5366
Xylanase
R13 vs. R21	0.3172	-1.322 to 1.956	No	ns	0.9916
R13 vs. R28	-2.937	-4.576 to -1.298	Yes	****	<0.0001
R13 vs. R53	0.2537	-1.385 to 1.893	No	ns	0.9970
R13 vs. R63	-5.830	-7.469 to -4.191	Yes	****	<0.0001
R13 vs. R66	-3.302	-4.941 to -1.663	Yes	****	<0.0001
R21 vs. R28	-3.254	-4.893 to -1.615	Yes	****	<0.0001
R21 vs. R53	-0.06348	-1.703 to 1.576	No	ns	>0.9999
R21 vs. R63	-6.147	-7.786 to -4.508	Yes	****	<0.0001
R21 vs. R66	-3.619	-5.258 to -1.980	Yes	****	<0.0001
R28 vs. R53	3.191	1.552 to 4.830	Yes	****	<0.0001
R28 vs. R63	-2.893	-4.532 to -1.254	Yes	****	<0.0001
R28 vs. R66	-0.3649	-2.004 to 1.274	No	ns	0.9842
R53 vs. R63	-6.084	-7.723 to -4.444	Yes	****	<0.0001
R53 vs. R66	-3.556	-5.195 to -1.916	Yes	****	<0.0001
R63 vs. R66	2.528	0.8889 to 4.167	Yes	***	0.0006
Test details	Mean 1	Mean 2	Mean Diff.	SE of diff.	N1	N2	q	DF
Cellulase
R13 vs. R21	0.4571	2.370	-1.913	0.5448	4	4	4.966	36.00
R13 vs. R28	0.4571	3.834	-3.377	0.5448	4	4	8.766	36.00
R13 vs. R53	0.4571	-0.08251	0.5396	0.5448	4	4	1.401	36.00
R13 vs. R63	0.4571	1.155	-0.6975	0.5448	4	4	1.810	36.00
R13 vs. R66	0.4571	2.084	-1.627	0.5448	4	4	4.224	36.00
R21 vs. R28	2.370	3.834	-1.464	0.5448	4	4	3.800	36.00
R21 vs. R53	2.370	-0.08251	2.453	0.5448	4	4	6.366	36.00
R21 vs. R63	2.370	1.155	1.216	0.5448	4	4	3.155	36.00
R21 vs. R66	2.370	2.084	0.2858	0.5448	4	4	0.7420	36.00
R28 vs. R53	3.834	-0.08251	3.917	0.5448	4	4	10.17	36.00
R28 vs. R63	3.834	1.155	2.680	0.5448	4	4	6.955	36.00
R28 vs. R66	3.834	2.084	1.750	0.5448	4	4	4.542	36.00
R53 vs. R63	-0.08251	1.155	-1.237	0.5448	4	4	3.211	36.00
R53 vs. R66	-0.08251	2.084	-2.167	0.5448	4	4	5.624	36.00
R63 vs. R66	1.155	2.084	-0.9297	0.5448	4	4	2.413	36.00
Xylanase
R13 vs. R21	0.3360	0.01885	0.3172	0.5448	4	4	0.8233	36.00
R13 vs. R28	0.3360	3.273	-2.937	0.5448	4	4	7.624	36.00
R13 vs. R53	0.3360	0.08233	0.2537	0.5448	4	4	0.6585	36.00
R13 vs. R63	0.3360	6.166	-5.830	0.5448	4	4	15.13	36.00
R13 vs. R66	0.3360	3.638	-3.302	0.5448	4	4	8.571	36.00
R21 vs. R28	0.01885	3.273	-3.254	0.5448	4	4	8.447	36.00
R21 vs. R53	0.01885	0.08233	-0.06348	0.5448	4	4	0.1648	36.00
R21 vs. R63	0.01885	6.166	-6.147	0.5448	4	4	15.96	36.00
R21 vs. R66	0.01885	3.638	-3.619	0.5448	4	4	9.394	36.00
R28 vs. R53	3.273	0.08233	3.191	0.5448	4	4	8.282	36.00
R28 vs. R63	3.273	6.166	-2.893	0.5448	4	4	7.509	36.00
R28 vs. R66	3.273	3.638	-0.3649	0.5448	4	4	0.9470	36.00
R53 vs. R63	0.08233	6.166	-6.084	0.5448	4	4	15.79	36.00
R53 vs. R66	0.08233	3.638	-3.556	0.5448	4	4	9.229	36.00
R63 vs. R66	6.166	3.638	2.528	0.5448	4	4	6.562	36.00
